# Supplementary material for: SLIT2/ROBO1 signaling suppresses mTORC1 for organelle control and bacterial killing
Source: Life Sci Alliance. 2023 Jun 13;6(8):e202301964. doi: 10.26508/lsa.202301964 (PMC10264968; doi:10.26508/lsa.202301964)
Supplement: Supplementary file 1 [file LSA-2023-01964_SdataF1.xls]

## Sheet: Fig. 1
	Figure 1b						Figure 1d	N-SLIT2 (nmoles)
		Vehicle	N-SLIT2	N-SLIT2ΔD2				0	3	6	15	30
		1	0.512984	0.828305				1	0.829704	0.857244	0.770089	0.685475
		1	0.403759	1.01254				1	0.937916	1.09884	0.811268	0.427568
		1	0.676717	0.965445				1	1.0255	0.86524	0.724568	0.524368
		1	0.603911	1.067				1	0.93545	0.964785	0.98563	0.4921
		1	0.574294	0.954
	Figure 1f
		Control gRNA		ROBO1 KO
		Vehicle	N-SLIT2	Vehicle	N-SLIT2
		1	0.542	1.125	0.9635
		1	0.325	0.985	1.065
		1	0.368	1.156	1.14
		1	0.468	0.865	0.925
		1	0.421	0.965	0.835
