# Supplementary material for: SLIT2/ROBO1 signaling suppresses mTORC1 for organelle control and bacterial killing
Source: Life Sci Alliance. 2023 Jun 13;6(8):e202301964. doi: 10.26508/lsa.202301964 (PMC10264968; doi:10.26508/lsa.202301964)
Supplement: Supplementary file 2 [file LSA-2023-01964_SdataFS1_FS2_FS3.xls]

## Sheet: Supp. Fig. 1, 2
	Supplementary Figure 1c
		Vehicle	NSlit2
		1	1.07263
		1	0.927464
		1	1.0376
		1	1.03898
		1	0.869515
	Supplementary Figure 2b
		Untransfected	Control shRNA	Srgap2 shRNA
		1	1.05	0.52
		1	1.1	0.6
		1	0.92	0.62
	Supplementary Figure 2c
		Negative Control shRNA			Srgap2 shRNA
		Vehicle	N-SLIT2	Rapamycin	Vehicle	N-SLIT2	Rapamycin
		1.03	0.94	0.88	1.05	0.96	0.86
		0.95	0.95	0.9	1.06	1.02	0.85
		1.02	0.92	0.87	0.98	0.98	0.94
		1	0.92	0.86	0.95	1.05	0.91
