# Supplementary material for: SLIT2/ROBO1 signaling suppresses mTORC1 for organelle control and bacterial killing
Source: Life Sci Alliance. 2023 Jun 13;6(8):e202301964. doi: 10.26508/lsa.202301964 (PMC10264968; doi:10.26508/lsa.202301964)
Supplement: Supplementary file 3 [file LSA-2023-01964_SdataF2.xls]

## Sheet: Fig. 2
	Figure 2b	Negative Control shRNA			SrGAP2 shRNA				Figure 2c	Negative Control shRNA			SrGAP2 shRNA
		Vehicle	N-SLIT2	N-SLIT2ΔD2	Vehicle	N-SLIT2	N-SLIT2ΔD2			Vehicle	N-SLIT2	N-SLIT2ΔD2	Vehicle	N-SLIT2	N-SLIT2ΔD2
		1	0.325	1.15	1.352	1.145	0.963			8.23	2.57	14.2	15.52	14.63	9.46
		1	0.536	0.823	1.259	0.968	1.056			11.86	1.96	10.68	17.68	10.38	16.75
		1	0.429	1.068	1.175	1.056	1.287			13.56	3.63	9.65	13.68	18.46	14.25
		1	0.357	0.758	0.896	1.256	1.3			9.47	3.59	8.37	9.88	14.55	13.8
		1	0.458	0.963	1.253	1.304	0.858			14.35	4.21	15.65	11.42	10.54	16.75
	Figure 2e
		Vehicle	EHT1864
		1	0.524
		1	0.4058
		1	0.395911
		1	0.278899
		1	0.310641
