# Supplementary material for: SLIT2/ROBO1 signaling suppresses mTORC1 for organelle control and bacterial killing
Source: Life Sci Alliance. 2023 Jun 13;6(8):e202301964. doi: 10.26508/lsa.202301964 (PMC10264968; doi:10.26508/lsa.202301964)
Supplement: Supplementary file 4 [file LSA-2023-01964_SdataF3.xls]

## Sheet: Fig. 3
	Figure 3c						Figure 3d
		Vehicle	N-SLIT2	N-SLIT2ΔD2				Flcn			Sqstm1
		0.8	1.56	0.76				Vehicle	NSlit2	NSlit2-ΔD2	Vehicle	NSlit2	NSlit2-ΔD2
		0.6	2.069	0.35				1	4.61437	1.19898	1	4.26453	1.00746
		0.59	2.9	0.49				1	7.92139	1.1907	1	5.80432	1.12241
		0.68	1.72	0.82				1	8.66298	1.63539	1	9.26657	1.45128
		0.8	3.58	0.96				1	4.23293	1.03502	1	7.3464	1.5368
		0.46	1.68	1.05
		0.9	2.06	1.28
		1.25	1.78	0.68				Gpnmb			Rragd
		0.47	3.25	0.34				Vehicle	NSlit2	NSlit2-ΔD2	Vehicle	NSlit2	NSlit2-ΔD2
		0.36	2.57	0.75				1	1.48243	1.06068	1	6.84258	1.01084
		0.21	1.86	0.8				1	2.99049	1.156	1	34.7576	1.18129
		0.45	0.96	0.47				1	3.18847	1.58769	1	30.0354	1.37115
		0.45	2.06	1.24				1	1.59729	1.03188	1	7.94547	1.12477
		0.36	3.65	1.06
		0.48	2.75	0.86
		0.79	3.05	0.92
		0.25	1.58	1.09			Figure 3f
		0.69	1.75	0.57				Vehicle	N-SLIT2	N-SLIT2ΔD2
		0.48	0.96	0.63				1	1.9764	1.0515
		0.64	3.4	0.49				1	1.40129	0.983338
		1.06	1.05	0.48				1	1.67426	1.27496
		0.98	0.83	0.63
		0.63	2.48	0.15
		0.57	3.6	0.74
		0.82	3.68	0.26			Figure 3g
		0.56	0.95	0.36				Vehicle	N-SLIT2	N-SLIT2ΔD2
		1.63	3.98	0.49				1	1.28722	0.87833
		1.15	2.56	1.08				1	2.32202	0.918044
		0.56	1.56	0.96				1	2.39108	1.01071
		0.48	1.84	0.24
		0.96	2.47	0.38
		0.36	3.46	0.46
		0.75	2.05	0.75			Figure 3i
		0.82	1.68	0.82				Robo1/2 +/+	Robo1/2 -/-
		0.63	3.57	0.64				25.2969	10.4912
		0.75	2.84	0.63				32.8	21.0571
		1.63	1.68	0.96				30.2563	10.9074
		1.42	2.06	0.15
		0.58	3.15	0.46
		0.69	2.75	0.29
		0.76	1.64	0.37
		0.63	0.95	0.46
		0.56	0.82	0.15
		0.48	3.48	0.28
		0.82	2.48	0.69
		1.25	3.68	1.05
		1.6	1.98	0.36
		0.85	3.75	0.59
		0.62	3.28	0.46
		0.48	0.95	0.75
		1.06	1.75	0.68
		0.96	2.74	0.16
		0.35	3.71	0.25
		0.49	2.86	0.86
		0.76	1.98	1.26
		0.58	0.84	0.57
		1.09	0.76	0.47
		0.68	1.86	0.38
		0.82	3.25	0.46
		1.24	1.68	0.57
