# Supplementary material for: SLIT2/ROBO1 signaling suppresses mTORC1 for organelle control and bacterial killing
Source: Life Sci Alliance. 2023 Jun 13;6(8):e202301964. doi: 10.26508/lsa.202301964 (PMC10264968; doi:10.26508/lsa.202301964)
Supplement: Supplementary file 5 [file LSA-2023-01964_SdataF4.xls]

## Sheet: Fig. 4
	Figure 4b					Figure 4d
		Vehicle	NSlit2	NSlit2-ΔD2			Vehicle (DMSO)			Bafilomycin A
		1	0.472857	0.891106			Vehicle	NSlit2	NSlit2-ΔD2	Vehicle	NSlit2	NSlit2-ΔD2
		1	0.710138	0.716578			1	0.711474	0.951339	1	1.13	0.99
		1	0.435897	1.05747			1	0.565999	0.916106	1	1.06	1.15
		1	0.625	0.954			1	0.73	0.93	1	0.91	0.9
		1	0.536	1.12			1	0.57	0.84	1	1.05	1.25
	Figure 4g					Figure 4e
		Robo1/2 +/+	Robo1/2 -/-				Vehicle (DMSO)			Bafilomycin A
		0.284	0.71				Vehicle	NSlit2	NSlit2-ΔD2	Vehicle	NSlit2	NSlit2-ΔD2
		0.324	0.813				1	2.52633	0.468403	1	1.13	0.77
		0.364	0.669				1	4.32004	0.776354	1	1.26	0.93
		0.253	0.851				1	3.69	1.25	1	1.32	1.05
		0.374	0.725				1	2.41	1.31	1	0.65	0.38
	Figure 4f					Figure 4j
		Robo1/2 +/+	Robo1/2 -/-				Hours p.i.	Vehicle				NSlit2				NSlit2-ΔD2
		1	4.42325				1	80000	243300	515533	489300	99600	106600	249600	190000	113000	309300	376600	379300
		1	3.09164				2	226300	246300	897733	560000	112600	116300	96300	146600	226600	316600	476000	475067
		1	4.11496				4	262600	213300	526000	470000	51320	40000	103000	120000	142600	446000	604000	656000
		1	4.027				8	266000	332000	532000	800000	20000	20000	45320	48660	132000	332000	573300	829300
		1	3.983				12	109300	193300	293200	226600	9960	20000	12660	16660	102600	139300	310000	289300
						Figure 4k
							Hours p.i.	Vehicle				NSlit2				NSlit2-ΔD2
							1	243000	243000	233300	1329300	146000	93000	260000	233200	162600	256600	973000	512600
							2	93200	262600	273000	372600	66300	80000	139300	136300	173300	116300	493000	266600
							4	73200	206600	903000	670000	34000	44000	146600	192600	73000	216300	519600	629600
							8	200000	346600	483000	493000	24000	16000	19320	29330	132000	73200	459600	513300
							12	93200	22660	122600	150000	8660	11930	10320	14000	30000	40000	146600	186300
