# Supplementary material for: SLIT2/ROBO1 signaling suppresses mTORC1 for organelle control and bacterial killing
Source: Life Sci Alliance. 2023 Jun 13;6(8):e202301964. doi: 10.26508/lsa.202301964 (PMC10264968; doi:10.26508/lsa.202301964)
Supplement: Supplementary file 6 [file LSA-2023-01964_SdataFS4.xls]

## Sheet: Supp. Fig. 4
	Supplementary Figure 4c						Supplementary Figure 4e
		SiControl		siROBO1				Control siRNA	Robo1 siRNA
		DMSO	Rapa	DMSO	Rapa			11860	6012
		1	0	2.625	0			7724	5843
		1	0.359	1.275	0.084			8359	5924
		1	0	3.441	0			8687	7781
		1	0	1.44	0			12990	7215
		1	0	4.302	0			4732	5934
								7535	7321
								6886	6159
	Supplementary Figure 4i							6673	4625
		Control siRNA	Robo1 siRNA	Control siRNA+starvation	Robo1 siRNA+starvation			8035	7224
		0.5056	0.5205	0.5	0.5652			5925	12559
		0.0606	0.875	0.9138	0.5526			3895	14156
		0.9778	0	0.5185	0.3333			5967	12006
		0.7708	0.8289	0.63	0.56			5052	8099
		0.9364	0.5946	0.823	0			6178	7625
		0.2857	0.2571	0.6596	0.6667			4481	17718
		0.9239	0.3889	0.84	0.7778			3917	10499
		0.9434	0.0179	1	0.5111			9007	10564
		0.1613	0.2286	0.7292	0.8926			5393	6385
		0.6818	0	0.8857	0.8118			6282	7571
		0.1316	0.3529	0.9441	0.7292			5763	12807
		0.9048	0.1774	0.5806	0.4737			4961	7701
		0.9672	0.5068	0.9552	0.7576			5735	15245
		0.8406	0.011	0.9	0.133			6661	14075
		0.9904	0.6294	0.8	0.9538			7962	11845
		0.5185	0.2895	0.9355	0.9355			9284	12657
		0.8211	0.4375	0.8649	0.863			6383	15617
		0.8333	0.2889	0.8409	0.7429			6048	13325
		0.9474	0.5306	0.8429	0.8			5193	10760
		0.8113	0.125	0.878	0.8896			5170	19112
		0.8632	0.6667	0.7021	0.4749			10337	5549
		0.9823	0.2222	0.7447	0.715			11144	19881
		0.78	0.6042	0.9314	0.859			6921	17350
		0.936	0.3333	0.9195	0.4595			6052	12218
		0.9589	0.1667	0.918	0.8367			6785	9837
		0.86	0.541	0.8942	0.9231			11193	8952
		1	0.6429	0.9134	0.8571			10328	8697
		0.9231	0.0882	0.9634	0.3548			3584	6028
		0.8951	0.2256	0.8919	0.6667			4457	11149
		0.831	0.3793	0.5902	0.75			5318	8719
		0.5138	0.623	0.9643	0.1111			7581	6678
		0.9014	0.4	0.0465	0.3077			12016	10741
		0.907	0.5593	0.8421	0.0625			13537	12618
		0.9811	0.7667	0.9216	0.4783			10717	5975
		1	0.1875	0.9106	0.5238			13332	10309
		0.9113	0.2143	0.8947	0.7164			10592	14362
		0.6636	0.5564	0.4058	0.5588			5968	13959
		0.9362	0.7742	0.8831	0.2857			11286	12742
		0.914	0.1739	0.75	0.4231			6071	9221
		0.8871	0.125	0.913	0.7619			10339	12960
		0.4688	0.2266	0.713	0.5714			8647	16379
		0.8603	0	0.8824	0.2222			3746	13938
		0.1515	0	1	0.4615			5130	12920
		0.44	0.0968	1	0.2917			8359	25572
		0.7396	0.3214	0.8788	0.0885			4272	15127
		0.6349	0.4727	0.5366	0.2222			5916	18061
		0.8442	0.2778	0.1141	0.5			5726	13508
		0.6552	0.6667	0.3846	0.4783			6482	15362
		0.8986	0.075	0.902	0.3			4156	16770
		0.9565	0.6829	0.9643	0.2222			4668	16840
		0.7059	0.7045	0.6637	0.9231			11184	19468
		0.9767	0.3077	0.7353	0.15			5967	14444
		0.6809	0.3043	0.8788	0.1136			6281	13285
		0.7125	0.1111	0.6	0.2899			4863	20318
		0.6829	0.1613	0.9545	0.8333			11785	1548
		0.9455	0.3818	0.8155	0.4444			5679	15558
		0.7647	0.5	0.9535	0.5328			8225	6411
		0.7755	0	0.2564	0.2727			11475	8407
		0.8671	0.0571	0.907	0.1852			8105	9562
		0.5	0.0769	0.7805	0			9218	13097
		0.4103	0	0.5	0.15			6557	16503
		0.9417	0.3846	0.8261	0.5			9473	9825
		1	0.0769	0.4231	0.2727			11310	12613
		0.7683	0.699	0.8214	0.375			5844	13237
		0.2973	0.2273	0.6786	0.0667			5563	13039
		0.825	0.5857	0.3077	0.3797			7693	11863
		0.8652	0.0588	0.6667	0.9048			7588	17016
		0.6068	0.4651	0.6818	0.2667			7863	11624
		0.7619	0.7647	0.6818	0.7931			7085	7298
		0.8627	0	1	0.6471			7199	8770
		0.4	0.1875	0.7083	0.908			7630	7444
		0.7917	0.7377	0.9231	0.6			6959	11797
		0.7778	0.2105	0.2696	0.9643			4620	12028
		0.7895	0.375	0.4186	0.75			7464	11489
		0.541	0.0588	0.6882	1			6667	13221
		0.88	0.0385	0.6087	0.1429			9107	16262
		1	0.0667	0.8667	0.2273			6928	16604
		0.3	0.6081	0.4938	0.275			6666	12993
		0.975	0	0.2927	0.3019			5456	13779
		0.963	0.7576	0.9792	0.2917			6051	9487
		0.7458	0.0769	0.9138	0.3529
		0.9626	0.2143	0.9516	0.5065
		1	0	0.4865	0.3913
		0.9286	0	0.9	0.5753
		0.8431	0.0526	0.3846	0.5122
		0.6591	0.6627	0.9231	0.3725
		0.5238	0	0.7879	0.0488
		0.902	0	0.9623	0.1563
		0.5556	0.0476	0.9344	0.3777
		0.8448	0.1538	0.9268	0.5517
